# Supplementary material for: Strategies for Improving Sustainability in the Development of High-Performance Styrenic Block Copolymers by Developing Blends with Cellulose Derivatives
Source: Polymers (Basel). 2024 Mar 21;16(6):856. doi: 10.3390/polym16060856 (PMC10975516; doi:10.3390/polym16060856)
Supplement: Supplementary file 1 [file polymers-16-00856-s001.zip]

Archive with 1 entries (1 files):
- polymers-2902328-supplementary.pdf
